# Supplementary material for: Unveiling the LncRNA-miRNA-mRNA Regulatory Network in Arsenic-Induced Nerve Injury in Rats through High-Throughput Sequencing
Source: Toxics. 2023 Nov 22;11(12):953. doi: 10.3390/toxics11120953 (PMC10747658; doi:10.3390/toxics11120953)
Supplement: Supplementary file 1 [file toxics-11-00953-s001.zip]

Archive with 1 entries (1 files):
- toxics-2700918-supplementary.pdf
